# Supplementary material for: Robust CXCL10/IP-10 and CCL5/RANTES Production Induced by Tick-Borne Encephalitis Virus in Human Brain Pericytes Despite Weak Infection
Source: Int J Mol Sci. 2024 Jul 18;25(14):7892. doi: 10.3390/ijms25147892 (PMC11276942; doi:10.3390/ijms25147892)
Supplement: Supplementary file 1 [file ijms-25-07892-s001.zip]

Archive with 1 entries (1 files):
- ijms-3074718-supplementary.pdf
